# Supplementary material for: Traditional agroecosystems as conservatories and incubators of cultivated plant varietal diversity: the case of fig (Ficus carica L.) in Morocco
Source: BMC Plant Biol. 2010 Feb 18;10:28. doi: 10.1186/1471-2229-10-28 (PMC2844065; doi:10.1186/1471-2229-10-28)
Supplement: Additional file 1 — List of the studied fig trees. This table provides the list of studied fig trees with indications on their sampled geographic zone, sub-zone, site, name, SSR profile and the GPS coordinates. [file 1471-2229-10-28-S1.XLS]

## Sheet: Additional File 1
Additional file 1. List of the studied fig trees.
For each studied fig tree (for instance Sebtawi-IA1-T1-P010), the description includes a variety name (Sebtawi), the roman number indicating the zone of sampling (I), the letter the subzone (A), followed by a number giving the precise site of sampling (1),
Tx (T1) indicates the tree number x (1) within site and Pxxx (P010) indicates genotype number xxx (10).
N°	Zones	Zones code	Subzones	Subzones code	Sites name	Site code	Tree	Local variety names	SSRProfile	Variety profile	Latitude	Longitude
1	North west	I	Tétouan	A	Samssa	1	1	Sebtawi	SSRProfile010	Sebtawi_IA1_T1P010	35°35'34.65"N	5°24'26.43"W
2	North west	I	Tétouan	A	Samssa	1	2	Khodri	SSRProfile014	Khodri_IA1_T2P014	35°35'34.65"N	5°24'26.43"W
3	North west	I	Tétouan	A	Samssa	1	3	Homar	SSRProfile163	Homar_IA1_T3P163	35°35'34.65"N	5°24'26.43"W
4	North west	I	Tétouan	A	Samssa	1	4	Assel	SSRProfile010	Assel_IA1_T4P010	35°35'34.65"N	5°24'26.43"W
5	North west	I	Tétouan	A	Samssa	1	5	Shilia	SSRProfile164	Shilia_IA1_T5P164	35°35'34.65"N	5°24'26.43"W
6	North west	I	Tétouan	A	Samssa	1	6	Asslia	SSRProfile010	Asslia_IA1_T6P010	35°35'34.65"N	5°24'26.43"W
7	North west	I	Tétouan	A	Samssa	1	7	Khelia	SSRProfile020	Khelia_IA1_T7P020	35°35'34.65"N	5°24'26.43"W
8	North west	I	Tétouan	A	Samssa	1	8	Mebôuta	SSRProfile165	Mebôuta_IA1_T8P165	35°35'34.65"N	5°24'26.43"W
9	North west	I	Tétouan	A	Samssa	1	9	Harcha	SSRProfile014	Harcha_IA1_T9P014	35°35'34.65"N	5°24'26.43"W
10	North west	I	Tétouan	A	Samssa	1	10	Rhoudane	SSRProfile021	Rhoudane_IA1_T10P021	35°35'34.65"N	5°24'26.43"W
11	North west	I	Tétouan	A	Samssa	1	11	Lebyed	SSRProfile019	Lebyed_IA1_T11P019	35°35'34.65"N	5°24'26.43"W
12	North west	I	Tétouan	A	Tafza	2	1	Homar	SSRProfile015	Homar _IA2_T1P015	35°40'225''N	5°32'424''W
13	North west	I	Tétouan	A	Tafza	2	2	Beyota	SSRProfile167	Beyota_IA2_T2P167	35°40'225''N	5°32'424''W
14	North west	I	Tétouan	A	Tafza	2	3	Fassi	SSRProfile168	Fassi_IA2_T3P168	35°40'225''N	5°32'424''W
15	North west	I	Tétouan	A	Tafza	2	4	Unnamed	SSRProfile016	Unnamed _IA2_T4P016	35°40'225''N	5°32'424''W
16	North west	I	Tétouan	A	Tafza	2	5	Unnamed	SSRProfile017	Unnamed_IA2_T5P017	35°40'225''N	5°32'424''W
17	North west	I	Tétouan	A	Tafza	2	6	Unnamed	SSRProfile169	Unnamed_IA2_T6P169	35°40'225''N	5°32'424''W
18	North west	I	Tétouan	A	Tafza	2	7	Hafri	SSRProfile015	Hefri_IA2_T7P015	35°40'225''N	5°32'424''W
19	North west	I	Tétouan	A	Tafza	2	8	Kohli	SSRProfile018	Kohli_IA2_T8P018	35°40'225''N	5°32'424''W
20	North west	I	Tétouan	A	Tafza	2	9	Harchi lbyed	SSRProfile170	Harchi Lebyed_IA2_T9P170	35°40'225''N	5°32'424''W
21	North west	I	Tétouan	A	Tafza	2	10	Rhombiz	SSRProfile171	Rhombiz_IA2_T10P171	35°40'225''N	5°32'424''W
22	North west	I	Tétouan	A	Dhar	3	1	Bouaniyek	SSRProfile014	Bouaniyek_IA3_T1P014	35°40'95"N	5°28'15''W
23	North west	I	Tétouan	A	Dhar	3	2	Mazouzi- Chetoui	SSRProfile005	Mazouzi=Chetoui_IA3_T2P005	35°40'95"N	5°28'15''W
24	North west	I	Tétouan	A	Dhar	3	3	EL quoti	SSRProfile017	EL quoti_IA3_T3P017	35°40'95"N	5°28'15''W
25	North west	I	Tétouan	A	Dhar	3	4	Aounq El Hmam	SSRProfile076	Aounq El Hmam_IA3_T4P076	35°40'95"N	5°28'15''W
26	North west	I	Tétouan	A	Dhar	3	5	Bakora	SSRProfile019	Bacora_IA3_T5P019	35°40'95"N	5°28'15''W
27	North west	I	Oued Lao	B	Abyata	1	1	Akherraza	SSRProfile035	Akherraza_IB1_T1P035	35°33'140'' N	5°14'624''W
28	North west	I	Oued Lao	B	Abyata	1	2	Lkhila	SSRProfile014	Lkhila_IB1_T2P014	35°33'140'' N	5°14'624''W
29	North west	I	Oued Lao	B	Abyata	1	3	Tahadakt	SSRProfile036	Tahadakt_IB1_T3P036	35°33'140'' N	5°14'624''W
30	North west	I	Oued Lao	B	Abyata	1	4	Elharchia	SSRProfile014	Elharchia_IB1_T4P014	35°33'140'' N	5°14'624''W
31	North west	I	Oued Lao	B	Abyata	1	5	Elferzaoui	SSRProfile022	Elferzaoui_IB1_T5P022	35°33'140'' N	5°14'624''W
32	North west	I	Oued Lao	B	Abyata	1	6	Meltoufa	SSRProfile024	Meltoufa_IB1_T6P024	35°33'140'' N	5°14'624''W
33	North west	I	Oued Lao	B	Abyata	1	7	Ghaouzia	SSRProfile023	Ghaouzia_IB1_T7P023	35°33'140'' N	5°14'624''W
34	North west	I	Oued Lao	B	Abyata	1	8	Beyota	SSRProfile016	Beyota_IB1_T8P016	35°33'140'' N	5°14'624''W
35	North west	I	Oued Lao	B	Abyata	1	9	Bzemyala	SSRProfile037	Bzemyala_IB1_T9P037	35°33'140'' N	5°14'624''W
36	North west	I	Oued Lao	B	Abyata	1	10	Elbaghi	SSRProfile018	Elbaghi_IB1_T10P018	35°33'140'' N	5°14'624''W
37	North west	I	Oued Lao	B	Abyata	1	11	Chetwia	SSRProfile025	Chetwia_IB1_T11P025	35°33'140'' N	5°14'624''W
38	North west	I	Oued Lao	B	Abyata	1	12	Nabout	SSRProfile038	Nabout_IB1_T12P038	35°33'140'' N	5°14'624''W
39	North west	I	Oued Lao	B	Abyata	1	13	Soullikha	SSRProfile039	Soullikha_IB1_T13P039	35°33'140'' N	5°14'624''W
40	North west	I	Oued Lao	B	Abyata	1	14	Bacoura	SSRProfile003	Bacora_IB1_T14P003	35°33'140'' N	5°14'624''W
41	North west	I	Oued Lao	B	Abyata	1	15	Rhoudane	SSRProfile021	Rhoudane_IB1_T15P021	35°33'140'' N	5°14'624''W
42	North west	I	Oued Lao	B	Amssa	2	1	Harchi Lebyed	SSRProfile014	Harchi Lebyed_IB2_T1P014	35°44'449''N	5°1'350''W
43	North west	I	Oued Lao	B	Amssa	2	2	Arifi	SSRProfile023	Arifi_IB2_T2P023	35°44'449''N	5°1'350''W
44	North west	I	Oued Lao	B	Stihat	3	1	Abacor Lbyed	SSRProfile019	Abacor Lbyed_IB3_T1P019	35°17'45.63"N	4°52'17.69"W
45	North west	I	Oued Lao	B	Stihat	3	2	Lemdar Lbyed	SSRProfile020	Lemdar Lbyed_IB3_T2P020	35°17'45.63"N	4°52'17.69"W
46	North west	I	Oued Lao	B	Stihat	3	3	Tazant	SSRProfile025	Tazant_IB3_T3P025	35°17'45.63"N	4°52'17.69"W
47	North west	I	Oued Lao	B	Stihat	3	4	Hafer Lbghel	SSRProfile166	Hafer Lbghel_IB3_T4P166	35°17'45.63"N	4°52'17.69"W
48	North west	I	Oued Lao	B	Bou Ahmed	4	1	Lwizi	SSRProfile023	Lwizi_IB4_T1P023	35°12'110''N	5°4'576''W
49	North west	I	Oued Lao	B	Bou Ahmed	4	2	Tayehmet	SSRProfile040	Tayehmet_IB4_T2P040	35°12'110''N	5°4'576''W
50	North west	I	Oued Lao	B	Jnan Enich	5	1	Tabalacht	SSRProfile003	Taballacht_IB5_T1P003	35°15'11.21"N	4°48'30.91"W
51	North west	I	Oued Lao	B	Jnan Enich	5	2	Taberant	SSRProfile022	Taberant_IB5_T2P022	35°15'11.21"N	4°48'30.91"W
52	North west	I	Oued Lao	B	Jnan Enich	5	3	Saaidi Lkhel	SSRProfile014	Saaidi Lkhel_IB5_T3P014	35°15'11.21"N	4°48'30.91"W
53	North west	I	Oued Lao	B	Jnan Enich	5	4	Saaidi Lbyed	SSRProfile014	Saaidi Lbyed_IB5_T4P014	35°15'11.21"N	4°48'30.91"W
54	North west	I	Oued Lao	B	Jnan Enich	5	5	Tarzint	SSRProfile098	Tarzint_IB5_T5P098	35°15'11.21"N	4°48'30.91"W
55	North west	I	Oued Lao	B	Jnan Enich	5	6	Beret Aïcha	SSRProfile003	Beret Aïcha_IB5_T6P003	35°15'11.21"N	4°48'30.91"W
56	North west	I	Oued Lao	B	Jnan Enich	5	7	Tafoufraht	SSRProfile099	Tafoufraht_IB5_T7P099	35°15'11.21"N	4°48'30.91"W
57	North west	I	Oued Lao	B	Jnan Enich	5	8	Amlatou	SSRProfile024	Amlatou_IB5_T8P024	35°15'11.21"N	4°48'30.91"W
58	North west	I	Oued Lao	B	Jnan Enich	5	9	Hambri	SSRProfile100	Hambri_IB5_T9P100	35°15'11.21"N	4°48'30.91"W
59	North west	I	Oued Lao	B	Jebha	6	1	Unnamed	SSRProfile122	Unnamed_IB6_T1P122	35°10'560''N	4°37'219''W
60	North west	I	Oued Lao	B	Jebha	6	2	El Fassi	SSRProfile027	El Fassi_IB6_T2P027	35°10'560''N	4°37'219''W
61	Rif	II	Chaefchaouen	A	Ras El Ma	1	1	Unnamed	SSRProfile109	Unnamed_IIA1_T1P109	35°10'284''N	5°15'420''W
62	Rif	II	Chaefchaouen	A	Ras El Ma	1	2	Unnamed	SSRProfile110	Unnamed_IIA1_T2P110	35°10'284''N	5°15'420''W
63	Rif	II	Chaefchaouen	A	Ras El Ma	1	3	Unnamed	SSRProfile111	Unnamed_IIA1_T3P111	35°10'284''N	5°15'420''W
64	Rif	II	Chaefchaouen	A	Ras El Ma	1	4	Unnamed	SSRProfile112	Unnamed_IIA1_T4P112	35°10'284''N	5°15'420''W
65	Rif	II	Chaefchaouen	A	Ras El Ma	1	5	Unnamed	SSRProfile113	Unnamed_IIA1_T5P113	35°10'284''N	5°15'420''W
66	Rif	II	Chrafat	B	Bni Derghoul	1	1	Berrani	SSRProfile026	Berrani_IIB1_T1P026	35°4'712''N	5°4'857''W
67	Rif	II	Chrafat	B	Bni Derghoul	1	2	Nabout Lkhel	SSRProfile114	Nabout Lkhel_IIB1_T2P114	35°4'712''N	5°4'857''W
68	Rif	II	Chrafat	B	Bni Derghoul	1	3	Lemdar	SSRProfile026	Lemdar_IIB1_T3P026	35°4'712''N	5°4'857''W
69	Rif	II	Chrafat	B	Bni Derghoul	1	4	Zrirek	SSRProfile115	Zrirek_IIB1_T4P115	35°4'712''N	5°4'857''W
70	Rif	II	Chrafat	B	Bni Derghoul	1	5	Lemdar Lbyed	SSRProfile026	Lemdar Lbyed_IIB1_T5P026	35°4'712''N	5°4'857''W
71	Rif	II	Chrafat	B	Bni Derghoul	1	6	El Harchi	SSRProfile116	El Harchi_IIB1_T6P116	35°4'712''N	5°4'857''W
72	Rif	II	Chrafat	B	Bni Derghoul	1	7	El Messari	SSRProfile117	El Messari_IIB1_T7P117	35°4'712''N	5°4'857''W
73	Rif	II	Chrafat	B	Bni Derghoul	1	8	Lebyid Lhor	SSRProfile118	Lebyed Lhor_IIB1_T8P118	35°4'712''N	5°4'857''W
74	Rif	II	Chrafat	B	Bni Derghoul	1	9	El Qoti	SSRProfile119	El Qoti_IIB1_T9P119	35°4'712''N	5°4'857''W
75	Rif	II	Chrafat	B	Bni Derghoul	1	10	El Fassi	SSRProfile027	El Fassi_IIB1_T10P027	35°4'712''N	5°4'857''W
76	Rif	II	Chrafat	B	Bni Derghoul	1	11	Rhoudane	SSRProfile028	Rhoudane_IIB1_T11P028	35°4'712''N	5°4'857''W
77	Rif	II	Chrafat	B	Bni Derghoul	1	12	Nabout	SSRProfile120	Nabout _IIB1_T12P120	35°4'712''N	5°4'857''W
78	Rif	II	Chrafat	B	Bni Derghoul	1	13	Zrirek	SSRProfile121	Zrirek_IIB1_T13P121	35°4'712''N	5°4'857''W
79	Rif	II	Bni Ahmed	C	Tala Ndaoud	1	1	Hmeri	SSRProfile123	Hmeri_IIC1_T1P123	34°44'479''N	5°15'931''W
80	Rif	II	Bni Ahmed	C	Tala Ndaoud	1	2	Lwizi	SSRProfile124	Lwizi_IIC1_T2P124	34°44'479''N	5°15'931''W
81	Rif	II	Bni Ahmed	C	Tala Ndaoud	1	3	Aîcha	SSRProfile125	Aîcha_IIC1_T3P125	34°44'479''N	5°15'931''W
82	Rif	II	Bni Ahmed	C	Tala Ndaoud	1	4	Lassoune	SSRProfile126	Lassoune_IIC1_T4P126	34°44'479''N	5°15'931''W
83	Rif	II	Bni Ahmed	C	Tala Ndaoud	1	5	Lemdar	SSRProfile019	Lemdar_IIC1_T5P019	34°44'479''N	5°15'931''W
84	Rif	II	Bni Ahmed	C	Tala Ndaoud	1	6	Rhoudane	SSRProfile028	Rhoudane_IIC1_T6P028	34°44'479''N	5°15'931''W
85	Rif	II	Bni Ahmed	C	Tala Ndaoud	1	7	Kelal	SSRProfile127	Kelal_IIC1_T7P127	34°44'479''N	5°15'931''W
86	Rif	II	Bni Ahmed	C	Tala Ndaoud	1	8	Assal = Fassi	SSRProfile128	Assal=Fassi_IIC1_T8P128	34°44'479''N	5°15'931''W
87	Rif	II	Moqrissat	D	Nefzi	1	1	Rakhssi	SSRProfile101	Rakhssi_IID1_T1P101	35°01’278’’N	5°24’313’’W
88	Rif	II	Moqrissat	D	Nefzi	1	2	Johri	SSRProfile003	Johri_IID1_T2P003	35°01’278’’N	5°24’313’’W
89	Rif	II	Moqrissat	D	Nefzi	1	3	El Messari	SSRProfile003	El Messari_IID1_T3P003	35°01’278’’N	5°24’313’’W
90	Rif	II	Moqrissat	D	Nefzi	1	4	Zerki	SSRProfile102	Zerki _IID1_T4P102	35°01’278’’N	5°24’313’’W
91	Rif	II	Moqrissat	D	Nefzi	1	5	Arwi	SSRProfile103	Arwi_IID1_T5P103	35°01’278’’N	5°24’313’’W
92	Rif	II	Moqrissat	D	Nefzi	1	6	Assal	SSRProfile010	Assal_IID1_T6P010	35°01’278’’N	5°24’313’’W
93	Rif	II	Moqrissat	D	Nefzi	1	7	Sbaa Orghod	SSRProfile104	Sbaa Orghod_IID1_T7P104	35°01’278’’N	5°24’313’’W
94	Rif	II	Moqrissat	D	Nefzi	1	8	Zerki	SSRProfile105	Zerki_IID1_T8P105	35°01’278’’N	5°24’313’’W
95	Rif	II	Moqrissat	D	Nefzi	1	9	Hejaja	SSRProfile106	Hejaja_IID1_T9P106	35°01’278’’N	5°24’313’’W
96	Rif	II	Moqrissat	D	Nefzi	1	10	Khomssi	SSRProfile107	Khomssi_IID1_T10P107	35°01’278’’N	5°24’313’’W
97	Rif	II	Moqrissat	D	Nefzi	1	11	Lemdar Lekhel	SSRProfile019	Lemdar Lekhel _IID1_T11P019	35°01’278’’N	5°24’313’’W
98	Rif	II	Moqrissat	D	Nefzi	1	12	Aounq El Hmam	SSRProfile108	Aounq El Hmam _IID1_T12P108	35°01’278’’N	5°24’313’’W
99	Rif	II	Targhuist	E	Bni Ammart	1	1	Khehla	SSRProfile129	Khehla_IIE1_T1P129	35°01’278’’N	5°24’313’’W
100	Rif	II	Targhuist	E	Bni Ammart	1	2	Takherchacht	SSRProfile130	Takherchacht_IIE1_T2P130	35°01’278’’N	5°24’313’’W
101	Rif	II	Targhuist	E	Bni Ammart	1	3	Boufessase	SSRProfile131	Boufessase_IIE1_T3P131	35°01’278’’N	5°24’313’’W
102	Rif	II	Targhuist	E	Bni Ammart	1	4	Unnamed	SSRProfile132	Unnamed_IIE1_T4P132	35°01’278’’N	5°24’313’’W
103	Rif	II	Targhuist	E	Bni Ammart	1	5	Aounq El Hmam	SSRProfile133	Aounq El Hmam _IIE1_T5P133	35°01’278’’N	5°24’313’’W
104	Rif	II	Targhuist	E	Bni Ammart	1	6	Unnamed	SSRProfile134	Unnamed_IIE1_T6P134	35°01’278’’N	5°24’313’’W
105	Rif	II	Targhuist	E	Bni Ammart	1	7	Boufssase	SSRProfile143	Boufssase_IIE1_T7P143	35°01’278’’N	5°24’313’’W
106	Rif	II	Targhuist	E	Bni Ammart	1	8	Unnamed	SSRProfile032	Unnamed_IIE1_T8P032	35°01’278’’N	5°24’313’’W
107	Rif	II	Targhuist	E	Tafournoute	2	1	Irgui	SSRProfile135	Irgui_IIE2_T1P135	34°44'746''N	4°24'470''W
108	Rif	II	Targhuist	E	Tafournoute	2	2	Aounq El Hmam	SSRProfile029	Aounq El Hmam _IIE2_T2P029	34°44'746''N	4°24'470''W
109	Rif	II	Targhuist	E	Tafournoute	2	3	Hafer El Brhel	SSRProfile030	Hafer El Brhel_IIE2_T3P030	34°44'746''N	4°24'470''W
110	Rif	II	Targhuist	E	Tafournoute	2	4	Sebti	SSRProfile031	Sebti_IIE2_T4P031	34°44'746''N	4°24'470''W
111	Rif	II	Targhuist	E	Tafournoute	2	5	Kahla	SSRProfile136	Kahla_IIE2_T5P136	34°44'746''N	4°24'470''W
112	Rif	II	Targhuist	E	Tafournoute	2	6	El Fassi	SSRProfile027	El Fassi_IIE2_T6P027	34°44'746''N	4°24'470''W
113	Rif	II	Targhuist	E	Tafournoute	2	7	El Fassi	SSRProfile027	El Fassi_IIE2_T7P027	34°44'746''N	4°24'470''W
114	Rif	II	Targhuist	E	Tafournoute	2	8	Aissa O Daoued	SSRProfile137	Aissa O Daoued_IIE2_T8P137	34°44'746''N	4°24'470''W
115	Rif	II	Targhuist	E	Tafournoute	2	9	Hafer El Brhel	SSRProfile030	Hafer El Brhel_IIE2_T9P030	34°44'746''N	4°24'470''W
116	Rif	II	Targhuist	E	Tafournoute	2	10	Jarghjogha	SSRProfile138	Jarghjogha_IIE2_T10P138	34°44'746''N	4°24'470''W
117	Rif	II	Targhuist	E	Tafournoute	2	11	El Hercha	SSRProfile139	El Hercha_IIE2_T11P139	34°44'746''N	4°24'470''W
118	Rif	II	Targhuist	E	Tafournoute	2	12	Tahezzamt	SSRProfile140	Tahezzamt_IIE2_T12P140	34°44'746''N	4°24'470''W
119	Rif	II	Targhuist	E	Tafournoute	2	13	Irgui	SSRProfile141	Irgui_IIE2_T13P141	34°44'746''N	4°24'470''W
120	Rif	II	Targhuist	E	Tafournoute	2	14	Rhoudane	SSRProfile142	Rhoudane_IIE2_T14P142	34°44'746''N	4°24'470''W
121	Rif	II	Taounate	F	Khlalfa	1	1	Rhoudane	SSRProfile028	Rhoudane_IIF1_T1P028	34,61N	4,51W
122	Rif	II	Taounate	F	Khlalfa	1	2	Tinasit	SSRProfile144	Tinasit_IIF1_T2P144	34,61N	4,51W
123	Rif	II	Taounate	F	Khlalfa	1	3	Tachemrart	SSRProfile145	Tachemrart_IIF1_T3P145	34,61N	4,51W
124	Rif	II	Taounate	F	Khlalfa	1	4	Affassi	SSRProfile027	Affassi_IIF1_T4P027	34,61N	4,51W
125	Rif	II	Taounate	F	Khlalfa	1	5	Fassi	SSRProfile027	Fassi_IIF1_T5P027	34,61N	4,51W
126	Rif	II	Taounate	F	Khlalfa	1	6	Sebti	SSRProfile146	Sebti_IIF1_T6P146	34,61N	4,51W
127	Rif	II	Taounate	F	Khlalfa	1	7	Lemtel	SSRProfile012	Lemtel_IIF1_T7P012	34,61N	4,51W
128	Rif	II	Taounate	F	Khlalfa	1	8	Jaadi	SSRProfile003	Jaadi_IIF1_T8P003	34,61N	4,51W
129	Rif	II	Taounate	F	Khlalfa	1	9	Chaari	SSRProfile147	Chaari_IIF1_T9P147	34,61N	4,51W
130	Rif	II	Taounate	F	Khlalfa	1	10	Erkik	SSRProfile149	Erkik_IIF1_T10P149	34,61N	4,51W
131	Rif	II	Taounate	F	Khlalfa	1	11	Rhoudane	SSRProfile150	Rhoudane_IIF1_T11P150	34,61N	4,51W
132	Rif	II	Taounate	F	Khlalfa	1	12	Rhoudane	SSRProfile006	Rhoudane_IIF1_T12P006	34,61N	4,51W
133	Rif	II	Taounate	F	Khlalfa	1	13	Ournakssi	SSRProfile151	Ournakssi_IIF1_T13P151	34,61N	4,51W
134	Rif	II	Taounate	F	Khlalfa	1	14	Homri	SSRProfile152	Homri_IIF1_T14P152	34,61N	4,51W
135	Rif	II	Taounate	F	Khlalfa	1	15	Hmimer	SSRProfile033	Hmimer_IIF1_T15P033	34,61N	4,51W
136	Rif	II	Taounate	F	Khlalfa	1	16	Lmetri	SSRProfile012	Lmetri_IIF1_T16P012	34,61N	4,51W
137	Rif	II	Taounate	F	Dakmoussa	2	1	Noukali	SSRProfile033	Noukali_IIF2_T1P033	34,5N	4,8333W
138	Rif	II	Taounate	F	Dakmoussa	2	2	El Harcha	SSRProfile031	El Harcha_IIF2_T2P031	34,5N	4,8333W
139	Rif	II	Taounate	F	Dakmoussa	2	3	Aryel	SSRProfile029	Aryel_IIF2_T3P029	34,5N	4,8333W
140	Rif	II	Taounate	F	Dakmoussa	2	4	Khobzi	SSRProfile148	Khobzi_IIF2_T4P148	34,5N	4,8333W
141	Rif	II	Taounate	F	Dakmoussa	2	5	Nabout	SSRProfile032	Nabout_IIF2_T5P032	34,5N	4,8333W
142	North center	III	Sefrou	A	Aghbal Akorar	1	1	Ouednakssi	SSRProfile157	Ouednakssi_IIIA1_T1P157	33°52'113''N	4°52'679''W
143	North center	III	Sefrou	A	Aghbal Akorar	1	2	Aounq Hmam	SSRProfile158	Aounq Hmam_IIIA1_T2P158	33°52'113''N	4°52'679''W
144	North center	III	Sefrou	A	Aghbal Akorar	1	3	Bida	SSRProfile007	Bida_IIIA1_T3P007	33°52'113''N	4°52'679''W
145	North center	III	Sefrou	A	Aghbal Akorar	1	4	Rhoudane	SSRProfile006	Rhoudani_IIIA1_T4P006	33°52'113''N	4°52'679''W
146	North center	III	Sefrou	A	Aghbal Akorar	1	5	EL Fassi	SSRProfile159	EL Fassi_IIIA1_T5P159	33°52'113''N	4°52'679''W
147	North center	III	Sefrou	A	Aawin Nmezdou	2	1	Tamellalt	SSRProfile013	Tamellalt_IIIA2_T1P013	33°45'131''N	4°49'796''W
148	North center	III	Sefrou	A	Aawin Nmezdou	2	2	Taberchant	SSRProfile006	Taberchant_IIIA2_T2P006	33°45'131''N	4°49'796''W
149	North center	III	Sefrou	A	Aawin Nmezdou	2	3	Tamellalt	SSRProfile013	Tamellalt_IIIA2_T3P013	33°45'131''N	4°49'796''W
150	North center	III	Sefrou	A	Aawin Nmezdou	2	4	Tezeghzaout	SSRProfile160	Tezeghzaout_IIIA2_T4P160	33°45'131''N	4°49'796''W
151	North center	III	Sefrou	A	Aawin Nmezdou	2	5	Ouednakssi	SSRProfile161	Ouednakssi_IIIA2_T5P161	33°45'131''N	4°49'796''W
152	North center	III	Sefrou	A	Aawin Nmezdou	2	6	Tezghzawt	SSRProfile162	Tezeghzaout_IIIA2_T6P162	33°45'131''N	4°49'796''W
153	North center	III	Boulmane	B	Oued Amdzag	1	1	Unnamed	SSRProfile153	Unnamed_IIIB1_T1P153	33°30'909''N	4°32'753''W
154	North center	III	Boulmane	B	Oued Amdzag	1	2	Tezeghzaout	SSRProfile154	Tazeghzaout_IIIB1_T2P154	33°30'909''N	4°32'753''W
155	North center	III	Boulmane	B	Oued Amdzag	1	3	Rhoudane	SSRProfile012	Rhoudane_IIIB1_T3P012	33°30'909''N	4°32'753''W
156	North center	III	Boulmane	B	Oued Amdzag	1	4	Iri O Tbir = Ounq Hmam	SSRProfile003	Iri O Tbir = Aounq Hmam_IIIB1_T4P003	33°30'909''N	4°32'753''W
157	North center	III	Boulmane	B	Oued Amdzag	1	5	Unnamed	SSRProfile155	Unnamed_IIIB1_T5P155	33°30'909''N	4°32'753''W
158	North center	III	Boulmane	B	Oued Amdzag	1	6	Unnamed	SSRProfile003	Unnamed_IIIB1_T6P003	33°30'909''N	4°32'753''W
159	North center	III	Boulmane	B	Tighza	2	1	Chetwia	SSRProfile156	Chetwia_IIIB2_T1P156	33°30'909''N	4°32'753''W
160	North center	III	Boulmane	B	Tighza	2	2	Lendar	SSRProfile012	Lendar_IIIB2_T2P012	33°30'909''N	4°32'753''W
161	North center	III	Boulmane	B	Tighza	2	3	Unnamed	SSRProfile006	Unnamed_IIIB2_T3P006	33°30'909''N	4°32'753''W
162	Center zone	IV	Oulmès	A	Ain Sidi Ali	1	1	Ikoran Imelalen	SSRProfile001	Ikoran Imelalen _IVA1_T1P001	33° 2 '589 ''N	5°59'133''W
163	Center zone	IV	Oulmès	A	Ain Sidi Ali	1	2	Ikoran Ihebchan	SSRProfile001	Ikoran Ihebchan _IVA1_T2P001	33° 2 '589 ''N	5°59'133''W
164	Center zone	IV	Oulmès	A	Ain Sidi Ali	1	3	Ikoran Ihebchan	SSRProfile041	Ikoran Ihebchan _IVA1_T3P041	33° 2 '589 ''N	5°59'133''W
165	Center zone	IV	Oulmès	A	Ain Sidi Ali	1	4	Ikoran Imelalen	SSRProfile042	Ikoran Imelalen _IVA1_T4P042	33° 2 '589 ''N	5°59'133''W
166	Center zone	IV	Oulmès	A	Ain Sidi Ali	1	5	Ikoran Imelalen	SSRProfile043	Ikoran Imelalen_IVA1_T5P043	33° 2 '589 ''N	5°59'133''W
167	Center zone	IV	Oulmès	A	Ain Sidi Ali	1	6	Ikoran Imelalen	SSRProfile002	Ikoran Imelalen_IVA1_T6P002	33° 2 '589 ''N	5°59'133''W
168	Center zone	IV	Oulmès	A	Ain Sidi Ali	1	7	Ikoran Imelalen	SSRProfile002	Ikoran Imelalen_IVA1_T7P002	33° 2 '589 ''N	5°59'133''W
169	Center zone	IV	Oulmès	A	Boukouda	2	1	Ikoran Izeghzaouen	SSRProfile002	Ikoran Izeghzaouen _IVA2_T1P002	33°23'400''N	6°02'512''W
170	Center zone	IV	Oulmès	A	Boukouda	2	2	Ikoran Ihbchan	SSRProfile002	Ikoran Ihebchan _IVA2_T2P002	33°23'400''N	6°02'512''W
171	Center zone	IV	Oulmès	A	Boukouda	2	3	Unnamed	SSRProfile002	Unnamed_IVA2_T3P002	33°23'400''N	6°02'512''W
172	Center zone	IV	Oulmès	A	Boukouda	2	4	Ikoran Imelaln	SSRProfile034	Ikoran Imelalen _IVA2_T4P034	33°23'400''N	6°02'512''W
173	Center zone	IV	Oulmès	A	Boukouda	2	5	Ikoran Izeyzaouen	SSRProfile034	Ikoran Izeghzaouen _IVA2_T5P034	33°23'400''N	6°02'512''W
174	Center zone	IV	Oulmès	A	Boukouda	2	6	Ikoran Ihebchan	SSRProfile044	Ikoran Ihebchan 2_IVA2_T6P044	33°23'400''N	6°02'512''W
175	Center zone	IV	Oulmès	A	Aghmgham	3	1	Ikoran Imellalen	SSRProfile045	Ikoran Imellalen _IVA3_T1P045	33°22'554''N	5°59'576''W
176	Center zone	IV	Oulmès	A	Aghmgham	3	2	Unnamed	SSRProfile046	Unnamed_IVA3_T2P046	33°22'554''N	5°59'576''W
177	Center zone	IV	Oulmès	A	Aghmgham	3	3	Unnamed	SSRProfile047	Unnamed_IVA3_T3P047	33°22'554''N	5°59'576''W
178	Center zone	IV	Oulmès	A	Aghmgham	3	4	Unnamed	SSRProfile003	Unnamed_IVA3_T4P003	33°22'554''N	5°59'576''W
179	Center zone	IV	Oulmès	A	Aghmgham	3	5	Unnamed	SSRProfile048	Unnamed_IVA3_T5P048	33°22'554''N	5°59'576''W
180	Center zone	IV	Oulmès	A	Aghmgham	3	6	Unnamed	SSRProfile049	Unnamed_IVA3_T6P049	33°22'554''N	5°59'576''W
181	Center zone	IV	Oulmès	A	Aghmgham	3	7	Unnamed	SSRProfile050	Unnamed_IVA3_T7P050	33°22'554''N	5°59'576''W
182	Center zone	IV	Oulmès	A	Aghmgham	3	8	Unnamed	SSRProfile051	Unnamed_IVA3_T8P051	33°22'554''N	5°59'576''W
183	Center zone	IV	Oulmès	A	Aghmgham	3	9	Unnamed	SSRProfile052	Unnamed_IVA3_T9P052	33°22'554''N	5°59'576''W
184	Center zone	IV	Oulmès	A	Aghmgham	3	10	Unnamed	SSRProfile053	Unnamed_IVA3_T10P053	33°22'554''N	5°59'576''W
185	Center zone	IV	Moulay Bouaâza	B	Rivière	1	1	Byed Aadi	SSRProfile054	Byed Aadi_IVB1_T1P054	33°12'841''N	6°13'49''W
186	Center zone	IV	Moulay Bouaâza	B	Rivière	1	2	Chetwiya	SSRProfile055	Chetwiya_IVB1_T2P055	33°12'841''N	6°13'49''W
187	Center zone	IV	Moulay Bouaâza	B	Rivière	1	3	Sbelyonia	SSRProfile004	Sbelyonia _IVB1_T3P004	33°12'841''N	6°13'49''W
188	Center zone	IV	Moulay Bouaâza	B	Rivière	1	4	Sbelyonia	SSRProfile005	Sbelyonia _IVB1_T4P005	33°12'841''N	6°13'49''W
189	Center zone	IV	Moulay Bouaâza	B	Rivière	1	5	Khel kbira	SSRProfile006	Khel kbira_IVB1_T5P006	33°12'841''N	6°13'49''W
190	Center zone	IV	Moulay Bouaâza	B	Rivière	1	6	Rqiqa	SSRProfile056	Rqiqa_IVB1_T6P056	33°12'841''N	6°13'49''W
191	Center zone	IV	Moulay Bouaâza	B	Rivière	1	7	Kahla	SSRProfile057	Kahla_IVB1_T7P057	33°12'841''N	6°13'49''W
192	Center zone	IV	Moulay Bouaâza	B	Rivière	1	8	Kahla	SSRProfile058	Kahla_IVB1_T8P058	33°12'841''N	6°13'49''W
193	Center zone	IV	Moulay Bouaâza	B	Rivière	1	9	Mcherta Sghira	SSRProfile001	Mcherta Sghira_IVB1_T9P001	33°12'841''N	6°13'49''W
194	Center zone	IV	Moulay Bouaâza	B	Rivière	1	10	Kermos Fetha	SSRProfile059	Kermos Fetha_IVB1_T10P059	33°12'841''N	6°13'49''W
195	Center zone	IV	Khouribgha	C	Boujad	1	1	Biyadi	SSRProfile004	Biyadi_IVC1_T1P004	32°46'286''N	6°21'607''W
196	Center zone	IV	Khouribgha	C	Boujad	1	2	Kehli	SSRProfile006	Kehli_IVC1_T2P006	32°46'286''N	6°21'607''W
197	Center zone	IV	Khouribgha	C	Boujad	1	3	Chetwi sbelyoni	SSRProfile005	Chetwi sbelyoni_IVC1_T3P005	32°46'286''N	6°21'607''W
198	Center zone	IV	Khouribgha	C	Boujad	1	4	Kehli	SSRProfile006	Kehli_IVC1_T4P006	32°46'286''N	6°21'607''W
199	Center zone	IV	Khouribgha	C	Ain Kaychar	2	1	Aânbi	SSRProfile060	Aânbi_IVC2_T1P060	32°46'287''N	6°21'606''W
200	Center zone	IV	Khouribgha	C	Ain Kaychar	2	2	Kehli = beldi	SSRProfile006	Kehli = beldi_IVC2_T2P006	32°46'287''N	6°21'606''W
201	Center zone	IV	Khouribgha	C	Ain Kaychar	2	3	Lkhel	SSRProfile061	Lkhel_IVC2_T3P061	32°46'287''N	6°21'606''W
202	Center zone	IV	Khouribgha	C	Ain Kaychar	2	4	Sbelyoni	SSRProfile005	Sbelyoni_IVC2_T4P005	32°46'287''N	6°21'606''W
203	Center zone	IV	Khouribgha	C	Ain Kaychar	2	5	Jebli = Tnakssi	SSRProfile007	Jebli = Tnakssi_IVC2_T5P007	32°46'287''N	6°21'606''W
204	Center zone	IV	Béni Mellal	D	Tghzirt	1	1	Beldi	SSRProfile062	Beldi_IVD1_T1P062	32°25'847''N	6°13'49''W
205	Center zone	IV	Béni Mellal	D	Tghzirt	1	2	Tahjajt=Tabekhant	SSRProfile063	Tahejajt = Tabekhant_IVD1_T2P063	32°25'847''N	6°13'49''W
206	Center zone	IV	Béni Mellal	D	Tghzirt	1	3	Toumlilt	SSRProfile008	Toumlilt_IVD1_T3P008	32°25'847''N	6°13'49''W
207	Center zone	IV	Béni Mellal	D	Tghzirt	1	4	Toumlilt	SSRProfile008	Toumlilt_IVD1_T4P008	32°25'847''N	6°13'49''W
208	Center zone	IV	Béni Mellal	D	Tghzirt	1	5	Toumlilt	SSRProfile064	Toumlilt_IVD1_T5P064	32°25'847''N	6°13'49''W
209	Center zone	IV	Béni Mellal	D	Tghzirt	1	6	Rqiq	SSRProfile065	Rqiq_IVD1_T6P065	32°25'847''N	6°13'49''W
210	Center zone	IV	Béni Mellal	D	Tghzirt	1	7	Taberchant= Thejajt	SSRProfile066	Taberchant=Thejajt_IVD1_T7P066	32°25'847''N	6°13'49''W
211	Center zone	IV	Béni Mellal	D	Tghzirt	1	8	Rqiq	SSRProfile067	Rqiq_IVD1_T8P067	32°25'847''N	6°13'49''W
212	Center zone	IV	Béni Mellal	D	Tghzirt	1	9	Toumlilt	SSRProfile068	Toumlilt_IVD1_T9P068	32°25'847''N	6°13'49''W
213	Center zone	IV	Azilal	E	Wawizeght	1	1	Tazeghzawt	SSRProfile069	Tazeghzaout_IVE1_T1P069	32°11'224''N	6°21'941''W
214	Center zone	IV	Azilal	E	Wawizeght	1	2	Tahjajt =Tabekhant	SSRProfile009	Tahjajt = Tabekhant_IVE1_T2P009	32°11'224''N	6°21'941''W
215	Center zone	IV	Azilal	E	Wawizeght	1	3	Otaamran	SSRProfile070	Otaamran_IVE1_T3P070	32°11'224''N	6°21'941''W
216	Center zone	IV	Azilal	E	Wawizeght	1	4	Akkidone	SSRProfile071	Akkidone_IVE1_T4P071	32°11'224''N	6°21'941''W
217	Center zone	IV	Azilal	E	Wawizeght	1	5	Tabnaquest	SSRProfile072	Tabnaquest_IVE1_T5P072	32°11'224''N	6°21'941''W
218	Center zone	IV	Azilal	E	Wawizeght	1	6	Toumlilt	SSRProfile073	Toumlilt_IVE1_T6P073	32°11'224''N	6°21'941''W
219	Center zone	IV	Azilal	E	Wawizeght	1	7	Takheddout	SSRProfile074	Takheddout_IVE1_T7P074	32°11'224''N	6°21'941''W
220	Center zone	IV	Azilal	E	Wawizeght	1	8	Taskourt	SSRProfile075	Taskourt_IVE1_T8P075	32°11'224''N	6°21'941''W
221	Center zone	IV	Azilal	E	Wawizeght	1	9	Tabansout	SSRProfile007	Tabansout_IVE1_T9P007	32°11'224''N	6°21'941''W
222	Center zone	IV	Azilal	E	Wawizeght	1	10	Toumlilt	SSRProfile009	Toumlilt_IVE1_T10P009	32°11'224''N	6°21'941''W
223	Moulouya Valley	V	Outat el Haj	A	Oulad Ali	1	1	Taberchante	SSRProfile077	Taberchante_VA1_T1P077	33°27'767''N	3°58'351''W
224	Moulouya Valley	V	Outat el Haj	A	Oulad Ali	1	2	Unnamed	SSRProfile078	Unnamed_VA1_T2P078	33°27'767''N	3°58'351''W
225	Moulouya Valley	V	Outat el Haj	A	Oulad Ali	1	3	Tamelalt	SSRProfile079	Tamellalt_VA1_T3P079	33°27'767''N	3°58'351''W
226	Moulouya Valley	V	Outat el Haj	A	Oulad Ali	1	4	Tazghzaoute	SSRProfile080	Tazeghzaoute_VA1_T4P080	33°27'767''N	3°58'351''W
227	Moulouya Valley	V	Outat el Haj	A	Oulad Ali	1	5	Tassdjante	SSRProfile081	Tassdjante_VA1_T5P081	33°27'767''N	3°58'351''W
228	Moulouya Valley	V	Outat el Haj	A	Oulad Ali	1	6	Unnamed	SSRProfile082	Unnamed_VA1_T6P082	33°27'767''N	3°58'351''W
229	Moulouya Valley	V	Outat el Haj	A	Oulad Ali	1	7	Amtghare Amelal	SSRProfile083	Amtghare Amelal_VA1_T7P083	33°27'767''N	3°58'351''W
230	Moulouya Valley	V	Outat el Haj	A	Oulad Ali	1	8	Hmou Aala	SSRProfile084	Hmou Aala_VA1_T8P084	33°27'767''N	3°58'351''W
231	Moulouya Valley	V	Outat el Haj	A	Oulad Ali	1	9	Taelalt	SSRProfile085	Taelalt_VA1_T9P085	33°27'767''N	3°58'351''W
232	Moulouya Valley	V	Outat el Haj	A	Oulad Ali	1	10	Taberchant	SSRProfile086	Taberchant_VA1_T10P086	33°27'767''N	3°58'351''W
233	Moulouya Valley	V	Outat el Haj	A	Oulad Melouk	2	1	Zerka	SSRProfile010	Zerka_VA2_T1P010	33°20'434''N	3°44'858''W
234	Moulouya Valley	V	Outat el Haj	A	Oulad Melouk	2	2	Kehla Rhodania	SSRProfile011	Kahla Rhoudania_VA2_T2P011	33°20'434''N	3°44'858''W
235	Moulouya Valley	V	Outat el Haj	A	Oulad Melouk	2	3	Bida	SSRProfile087	Bida_VA2_T3P087	33°20'434''N	3°44'858''W
236	Moulouya Valley	V	Outat el Haj	A	Oulad Melouk	2	4	Elhemra chetwiya	SSRProfile088	Elhemra chetwiya_VA2_T4P088	33°20'434''N	3°44'858''W
237	Moulouya Valley	V	Outat el Haj	A	Oulad Melouk	2	5	Bida	SSRProfile089	Bida _VA2_T5P089	33°20'434''N	3°44'858''W
238	Moulouya Valley	V	Outat el Haj	A	Oulad Melouk	2	6	Kahla Hora	SSRProfile006	Kahla Hora_VA2_T6P006	33°20'434''N	3°44'858''W
239	Moulouya Valley	V	Outat el Haj	A	Oulad Melouk	2	7	Kamlia	SSRProfile090	Kamlia_VA2_T7P090	33°20'434''N	3°44'858''W
240	Moulouya Valley	V	Outat el Haj	A	Oulad Melouk	2	8	Kehla	SSRProfile011	Kehla_VA2_T8P011	33°20'434''N	3°44'858''W
241	Moulouya Valley	V	Outat el Haj	A	Oulad Melouk	2	9	Zerka	SSRProfile091	Zerka_VA2_T9P091	33°20'434''N	3°44'858''W
242	Moulouya Valley	V	Missour	B	Oulad Sghir	1	1	El Hemra	SSRProfile006	El Hemra_VB1_T1P006	33°01'728''N	4°01'741''W
243	Moulouya Valley	V	Missour	B	Oulad Sghir	1	2	Lmcherta	SSRProfile092	Lmcherta_VB1_T2P092	33°01'728''N	4°01'741''W
244	Moulouya Valley	V	Missour	B	Oulad Sghir	1	3	El Kehla	SSRProfile006	El Kehla_VB1_T3P006	33°01'728''N	4°01'741''W
245	Moulouya Valley	V	Missour	B	Oulad Sghir	1	4	El Modakssi	SSRProfile007	El Modakssi_VB1_T4P007	33°01'728''N	4°01'741''W
246	Moulouya Valley	V	Missour	B	Oulad Sghir	1	5	El Hemra	SSRProfile093	El Hemra_VB1_T5P093	33°01'728''N	4°01'741''W
247	Moulouya Valley	V	Missour	B	Egli	2	1	El Hora	SSRProfile094	El Hora_VB2_T1P094	33°03'119''N	3°59'27''W
248	Moulouya Valley	V	Missour	B	Egli	2	2	El Bida	SSRProfile095	El Bida_VB2_T2P095	33°03'119''N	3°59'27''W
249	Moulouya Valley	V	Missour	B	Dwira	3	1	Takhlwit=Taberchant	SSRProfile096	Takhlwit=Taberchant_VB3_T1P096	33°06'49''N	4°15'490''W
250	Moulouya Valley	V	Missour	B	Dwira	3	2	Taroumit =Tberchant	SSRProfile006	Taroumit=Tberchant_VB3_T2P006	33°06'49''N	4°15'490''W
251	Moulouya Valley	V	Missour	B	Dwira	3	3	Taroumit	SSRProfile006	Taroumit_VB3_T3P006	33°06'49''N	4°15'490''W
252	Moulouya Valley	V	Missour	B	Dwira	3	4	Takhelwit	SSRProfile097	TaKhelwit_VB3_T4P097	33°06'49''N	4°15'490''W
253	Moulouya Valley	V	Midelt	C	Ksabi	1	1	El Kehla=Rhoudani	SSRProfile006	El Kehla=Rhoudani_VC1_T1P006	32°48'908''N	4°23'655''W
254	Moulouya Valley	V	Midelt	C	Ksabi	1	2	El Bida	SSRProfile172	El Bida_VC1_T2P172	32°48'908''N	4°23'655''W
255	Moulouya Valley	V	Midelt	C	Ksabi	1	3	Aïn Hejla	SSRProfile173	Aïn Hejla_VC1_T3P173	32°48'908''N	4°23'655''W
256	Moulouya Valley	V	Midelt	C	Ksabi	1	4	El Kehla	SSRProfile006	El Kehla_VC1_T4P006	32°48'908''N	4°23'655''W
257	South zone	VI	Meski	A	Aïn Meski	1	1	Aïn Hajla	SSRProfile174	Aïn Hajla_VIA1_T1P174	31°51'510''N	4°17'186''W
258	South zone	VI	Meski	A	Aïn Meski	1	2	Aïn Hajla	SSRProfile175	Aïn Hajla_VIA1_T2P175	31°51'510''N	4°17'186''W
259	South zone	VI	Meski	A	Aïn Meski	1	3	Kahla	SSRProfile176	Kahla_VIA1_T3P176	31°51'510''N	4°17'186''W
260	South zone	VI	Meski	A	Aïn Meski	1	4	Kahla	SSRProfile177	Kahla_VIA1_T4P177	31°51'510''N	4°17'186''W
261	South zone	VI	Meski	A	Aïn Meski	1	5	Khdairia	SSRProfile178	Khdaria_VIA1_T5P178	31°51'510''N	4°17'186''W
262	South zone	VI	Meski	A	Aïn Meski	1	6	Beida	SSRProfile179	Beida_VIA1_T6P179	31°51'510''N	4°17'186''W
263	South zone	VI	Meski	A	Aïn Meski	1	7	Kahla Hercha	SSRProfile180	Kahla Hercha_VIA1_T7P180	31°51'510''N	4°17'186''W
264	South zone	VI	Meski	A	Aïn Meski	1	8	Rhoudane Khadra	SSRProfile181	Rhoudane Khadra_VIA1_T8P181	31°51'510''N	4°17'186''W
265	South zone	VI	Meski	A	Aïn Meski	1	9	Rhoudania Asslia	SSRProfile182	Rhoudania Asslia_VIA1_T9P182	31°51'510''N	4°17'186''W
266	South zone	VI	Meski	A	Oulad Aissa	2	1	Aounk El Hmam	SSRProfile183	Aounk El Hmam_VIA2_T1P183	31°45'869''N	4°13'98''W
267	South zone	VI	Meski	A	Oulad Aissa	2	2	Berota	SSRProfile184	Berota_VIA2_T2P184	31°45'869''N	4°13'98''W
268	South zone	VI	Goulmima	B	Oued Griss	1	1	Tounghalt	SSRProfile185	Tounghalt_VIB1_T1P185	31°33'545''N	4°42'758''W
269	South zone	VI	Goulmima	B	Oued Griss	1	2	Tazegzaout	SSRProfile186	Tazegzaout_VIB1_T2P186	31°33'545''N	4°42'758''W
270	South zone	VI	Goulmima	B	Oued Griss	1	3	Tounghalt	SSRProfile187	Tounghalt_VIB1_T3P187	31°33'545''N	4°42'758''W
271	South zone	VI	Goulmima	B	Route Tinghuir	2	1	Unnamed	SSRProfile188	Unnamed_VIB2_T1P188	31°31'781''N	5°31'826''W
272	South zone	VI	Klaat Megouna	C	Dades	1	1	Lehrech	SSRProfile189	Lehrech_VIC1_T1P189	31°14'130''N	3°18'163''W
273	South zone	VI	Klaat Megouna	C	Dades	1	2	Tassmamit	SSRProfile190	Tassmamit_VIC1_T2P190	31°14'130''N	3°18'163''W
274	South zone	VI	Klaat Megouna	C	Dades	1	3	Unnamed	SSRProfile191	Unnamed_VIC1_T3P191	31°14'130''N	3°18'163''W
275	South zone	VI	Klaat Megouna	C	Dades	1	4	Azendagh	SSRProfile192	Azendagh_VIC1_T4P192	31°14'130''N	3°18'163''W
276	South zone	VI	Klaat Megouna	C	Dades	1	5	Taskourit	SSRProfile193	Taskourit_VIC1_T5P193	31°14'130''N	3°18'163''W
277	South zone	VI	Klaat Megouna	C	Dades	1	6	Unnamed	SSRProfile194	Unnamed_VIC1_T6P194	31°14'130''N	3°18'163''W
